# Supplementary material for: Health-Enabling Technologies to Assist Patients With Musculoskeletal Shoulder Disorders When Exercising at Home: Scoping Review
Source: JMIR Rehabil Assist Technol. 2021 Feb 4;8(1):e21107. doi: 10.2196/21107 (PMC8294637; doi:10.2196/21107)
Supplement: Multimedia Appendix 2 [file rehab_v8i1e21107_app2.xlsx]

## Sheet: Overview of All Articles
Title	First author, Year	Name of the health-enabling technology	Description
Telerehabilitation
Exercise recognition for Kinect-based telerehabilitation	Anton D, 2015	Kinect-based Telerehabilitation System (KiReS)	App; Telereha with Kinect-based exercise guidance and therapist decision support
A Telerehabilitation System for the Selection, Evaluation and Remote Management of Therapies	Anton D, 2018	Kinect-based Telerehabilitation System (KiReS)	App; Telereha with Kinect-based exercise guidance and therapist decision support
Proposal and Evaluation of a Telerehabilitation Platform Designed for Patients with Partial Rotator Cuff Tears - A Preliminary Study	Macias-Hernandez SI, 2016	unstated	App; Telereha with videorecording and written feedback
Smartphone-Based Tele-Rehabilitation System for Frozen Shoulder Using a Machine Learning Approach	Ongvisatepaiboon K, 2015	iJoint	App; Telereha with smartphone IMUs
Smartphone-based tele-rehabilitation framework for patient with frozen shoulder - Short term effect	Ongvisatepaiboon K, 2015	iJoint	App; Telereha with smartphone IMUs
Smartphone-based audio-biofeedback system for shoulder joint tele-rehabilitation	Ongvisatepaiboon K, 2016	iJoint	App; Telereha with smartphone IMUs
Telerehabilitation after arthroscopic subacromial decompression is effective and not inferior to standard practice - Preliminary results	Pastora-Bernal JM, 2018	unstated	App; Telereha with web-based exercise program (shows video, images, parameters)
Cost analysis of telerehabilitation after arthroscopic subacromial decompression	Pastora-Bernal JM, 2018	unstated	App; Telereha with web-based exercise program (shows video, images, parameters)
Is an in-home telerehabilitation program for people with proximal humerus fracture as effective as a conventional face-to face rehabilitation program? A study protocol for a noninferiority randomized clinical trial	Cabana F, 2016	TeRa	Telereha with biomedical sensors
In-home telerehabilitation for proximal humerus fractures - A pilot study	Tousignant M, 2014	TeRa	Telereha with biomedical sensors
Physiotherapy at a distance - A controlled study of rehabilitation at home after a shoulder joint operation	Eriksson L, 2009	unstated	Telereha with videoconference system
Patients' experiences of telerehabilitation at home after shoulder joint replacement	Eriksson L, 2011	unstated	Telereha with videoconference system
A low cost virtual reality system for rehabilitation of upper limb	Budziszewski P, 2013	unstated	Game; App; Telereha with Head-Mounted Display, body wearable controller (Razer Hydra), Videoconference system
Tele-monitoring and tele-rehabilitation of the shoulder muscular-skeletal diseases through wearable systems	Carbonaro N, 2018	Shoulder Physiotherapy (SHOULPHY)	Game; App; Telereha with IMUs
The design of a shoulder rehabilitation game system	Chang C-M, 2010	unstated	Game; App; Telereha with shoulder wheel with control module
An interactive game-based shoulder wheel system for rehabilitation	Chang C-M, 2012	unstated	Game; App; Telereha with shoulder wheel with control module
Monitoring frozen shoulder exercises to support clinical decision on treatment process using smartphone	Chiensriwimol N, 2017	iJoint	Game; App; Telereha with smartphone IMUs and audio-biofeedback module
Frozen shoulder rehabilitation - Exercise simulation and usability study	Chiensriwimol N, 2018	iJoint	Game; App; Telereha with smartphone IMUs and audio-biofeedback module
The app game interface design for frozen shoulder rehabilitation	Chung C-E, 2017	MoMo	Game; App; Telereha with wearable devices not specified
Daily life self-management and self-treatment of musculoskeletal disorders through SHOULPHY	Lucchesi I, 2018	Shoulder Physiotherapy (SHOULPHY)	Game; App, Telereha with IMUs
Adaptive gameplay and difficulty adjustment in a gamified upper-limb rehabilitation	Pinto JF, 2018	InMotion	Game; App; Telereha with Kinect-based exercise guidance
Physiotherapy assessment based on Kinect and mobile APPs	Postolache O, 2015	unstated	Game; App; Telereha with Kinect-based exercise guidance
Tailored Virtual Reality for Smart Physiotherapy	Postolache O, 2019	unstated	Game; App; Telereha with Kinect-based exercise guidance
GEAR: A mobile game-assisted rehabilitation system	Rahman M, 2016	mobile GamE Assisted Rehabilitation system (GEAR)	Game; App; Telereha with IMUs
GEAR Analytics - A clinician dashboard for a mobile game assisted rehabilitation system	Rahman M, 2016	mobile GamE Assisted Rehabilitation system (GEAR)	Game; App; Telereha with IMUs
Development and assessment of a physiotherapy system based on serious games	Symeonidis I, 2016	PARC	Game; App; Telereha with Kinect-based exercise guidance
NUI therapeutic serious games with metrics validation based on wearable devices	Viegas V, 2016	unstated	Game; App, Telereha with Kinect- and IMU-based exercise guidance
A cloud-based tele-rehabilitation system for frozen shoulder	Yeh S-C, 2013	Cloud Motion-Sensing Rehabilitation System(CMRS)	Game; App, Telereha with Kinect- and IMU-based exercise guidance
Augmented reality based upper limb rehabilitation system	Ying W, 2017	unstated	Game; App, Telereha with marker-based Augmented Reality exercise guidance
Telerehabilitation planned
Intelligent Frozen Shoulder Rehabilitation - A controlled study of rehabilitation at home after a shoulder joint operation	Huang M, 2014	unstated	Game; App
Frozen shoulder rehabilitation using microsoft kinect	Mangal NK, 2017	unstated	Game; App
The development of interactive shoulder joint rehabilitation system using virtual reality in association with motion-sensing technology	Yeh S-C, 2014	unstated	Game; App
AN ELASTIC EXERCISE BAND MOUNTED WITH A BANDCIZER CAN DIFFERENTIATE BETWEEN COMMONLY PRESCRIBED HOME EXERCISES FOR THE SHOULDER	McGirr K, 2015	BandcizerTM	Monitoring only
Dynamic Evaluation and Treatment of the Movement Amplitude Using Kinect Sensor	Neto JSDC, 2018	GoNet v2	Monitoring only
Development of a kinect-based physical rehabilitation system	Uttarwar P, 2015	unstated	Monitoring only
An intelligent flexbar for upper-limb rehabilitation based on wireless sensor network	Shieh C-S, 2018	I-FLEXBAR	Flexbar pressure sensor-based exercise feedback; Telereha planned
No telerehabilitation
An Interactive Kinect-Based Game Development for Shoulder Injury Rehabilitation	Arif A, 2018	unstated	Game; App
Guidance and Movement Correction Based on Therapeutics Movements for Motor Rehabilitation Support Systems - Effects on motivation and exercise intensity	Da Gama A, 2012	unstated	Game; App; Kinect-based exercise guidance
Improving motor rehabilitation process through a natural interaction based system using Kinect sensor	Da Gama A, 2012	unstated	Game; App; Kinect-based exercise guidance
MirrARbilitation - A clinically-related gesture recognition interactive tool for an AR rehabilitation system	Da Gama AEF, 2016	MirrARbilitation	Game; App; Kinect-based exercise guidance
An IMU-compensated skeletal tracking system using Kinect for the upper limb	Du Y-C, 2018	unstated	Game; App
Serious rehabilitation games with Kinect	Fernandez-Cervantes V, 2015	unstated	Game; App
The Sorcerer's Apprentice A serious game aiding rehabilitation in the context of Subacromial Impingement Syndrome	Fikar P, 2013	The Sorcerer's Apprentice	Game; App
Usability study of a kinect-based rehabilitation tool for the upper limbs	Muñoz GF, 2019	KineActiv R	Game; App
Prototype of a shoulder and elbow occupational health care exergame	Nava W, 2015	unstated	Game; App
Comparison of virtual reality exergaming and home exercise programs in patients with subacromial impingement syndrome and scapular dyskinesis	Pekyavas NO, 2017	commercial (Wii Sports)	Game; App
Therapy-led design of home-based virtual rehabilitation	Powell V, 2015	unstated	Game; App
Structured Wii protocol for rehabilitation of shoulder impingement syndrome	Rizzo J-R, 2017	commercial (Wii sports)	Game; App
A VR-based user interface for the upper limb rehabilitation	Shi Y, 2018	unstated	Game; App
Evaluation of virtual reality therapy in augmenting the physical and cognitive rehabilitation of war veterans	Wiederhold BK, 2006	commercial Xbox 360 Kinect	Game; App
A wearable rehabilitation game controller using IMU sensor	Yin Z, 2018	unstated	Game; App
Effects of video games-based task-oriented activity training (Xbox 360 Kinect) on activity performance and participation in patients with juvenile idiopathic arthritis - A randomized clinical trial	Arman N, 2019	commercial Xbox 360 Kinect	Game
Development of an upper limb rehabilitation system using inertial movement units and kinect device	Chen P, 2016	Rehabilitation Gaming System (RGS)	Game
Design and pilot evaluation of competitive and cooperative exercise games for arm rehabilitation at home	Gorsic M, 2016	unstated	Game
Competitive and cooperative arm rehabilitation games played by a patient and unimpaired person	Gorsic M, 2017	unstated	Game
Physical Rehabilitation of Upper Limb in Children and Young People Through Ludic Technology	Gutiérrez CP, 2018	unstated	Game
Development and evaluation of ankle mobility VR rehabilitation game	Kanbe A, 2018	unstated	Game
Experimental studies of virtual reality-delivered compared to conventional exercise programs for rehabilitation	Sveistrup H, 2003	commercial IREX (Interactive Rehabilitation Exercise System)	Game
Comparing Outcomes of Kinect Videogame-Based Occupational/Physical Therapy Versus Usual Care - A clinically-related gesture recognition interactive tool for an AR rehabilitation system	Dahl-Popolizio S, 2014	unstated	App; Playful tasks
Assistance system for rehabilitation and valuation of motor skills - A Mobile Game-Assisted Rehabilitation System	Quevedo WX, 2017	unstated	App; Playful tasks
Multimedia virtualized environment for shoulder pain rehabilitation	Chen C-C, 2016	unstated	Playful tasks with virtual (Kinect-based) finger ladder and single curved shoulder
A Computerized Recognition System for the Home-Based Physiotherapy Exercises Using an RGBD Camera	Ar I, 2014	unstated	Monitoring only
An upper extremity rehabilitation system using efficient vision-based action identification techniques	Chen Y-L, 2018	unstated	Monitoring only
Fuzzy Computing Model of Activity Recognition on WSN Movement Data for Ubiquitous Healthcare Measurement	Chiang S-Y, 2016	unstated	Monitoring only
ANN Based Assistance for Exercise Patterns Using Accelerometer Data	Tekriwal R, 2017	unstated	Monitoring only
Effect of smartphone application-supported self-rehabilitation for frozen shoulder - A prospective randomized control study	Choi Y, 2019	unstated	App, smartphone-based exercise guidance and IMU-based angle feedback
A physiotherapy application with MS kinect for patients with shoulder joint, muscle and tendon damage	Cubukcu B, 2017	Shoulder Physiotherapy Application (SPA)	App; video-based exercise instruction, Kinect-based feedback
Supporting shoulder pain prevention and treatment with wearable technology	Du J, 2017	ZOUZI	App; IMU-based exercise feedback
Mobile Phone-Supported Physiotherapy for Frozen Shoulder - Feasibility Assessment Based on a Usability Study	Stütz T, 2017	unstated	App; video-based exercise instruction, IMU-based ROM measurement
Motor Control Training for the Shoulder with Smart Garments	Wang Q, 2017	Zishi	App; IMU-, smart garment-, and modular soft sensor-based exercise guidance

## Sheet: Forms of HET Assistance 1
Author, reference	Year	Exercise instructions																									Monitoring of exercises								Correction of exercises
		Exercise instructions	By whom		Form											Timing		What									Monitoring of exercises	By whom		Form		What			Correction of exercises	By whom		Form										Timing
			System	Therapist	Visually							Auditory		Tactile / Haptic	Game	Synchronous	Asynchronous	Movement execution					Training framework					System	Therapist	Active	Passive	Exercise performance				System	Therapist	Visual feedback							Auditory		Tactile / Haptic	Synchronous	Asynchronous
					Video	Skeleton imaging	Avatar	Message / text	Symbols	Photos	Schemes / model	Verbal explanation	Sounds					Starting / final position	Range of motion	Smoothness of movement	Speed	Others	Intensity	Density	Scope	Frequency						Yes / no	How often	How well				Video	Skeleton imaging	Avatar	Message / Text	Symbols	Photos	Schemes / Model	Verbal explanation	Sounds
Anton D et al [19]	2018	X	X	X	X		X	X	X							X		X	X		X				X		X	X		X	X	X	X	X	I	X								X				X
Ar I & Akgul YS [84]	2014																										X	X			R	U	U		P
Arif A et al [62]	2018	I	X				X	X	X						X	X		X	X						X		X	X			X	U	U	U
Arman N et al [77]	2019	I	X		X		X	X	X			X	X		X	X			X	X	X		X				X	X			X	U	U	U	I	X				X	X	X						X
Budziszewski P [30]	2013	I	X						X						X	X		X	X		X						I	X	I		R	U	U	U
Cabana F et al [26]	2016	I		X	X							X				X		I	I	I	I		X		X		I		X						I		X								X			X
Carbonaro N et al [31]	2018	X	X		X		X		X						X	X		X	X								X	X			X	X	X	X	I	X				X		X		X				X
Chang C-M et al [34]	2012	I	X						X						X	X		I	X						X		Nd
Chen C-C et al [61]	2016	I	X						X						X	X		X	X		X			X	X
Chen P et al [78]	2016	I	X						X				X		X	X
Chen Y-L et al [85]	2018																										P
Chiang S-Y et al [86]	2016																										X	X	I		R			X	P
Chiensriwimol N et al [36]	2018	X	X					X				X	X			X		X	X						X		X	X	X		X	X	X	X	X	X									X			X
Choi Y et al [54]	2019	X	X					X			X				X	X		X	X				X		X		X	X			X	U	X	X	I	X					X				U	U		X
Chung C-E & Chen C-H [37]	2017	X	X				X	X	X		X				X	X		X	X								X	X			X			X	X	X					X	X		X				X
Cubukcu B & Yuzgec U [55]	2017	X	X		X	X		X								X		X	X								I	X			X			I	I	X		X	X									X
Da Gama AEF et al [65]	2016	X	X		X			X	X						X	X		X	X	X			X				X	X			X			X	X	X	X	X			X	X						X	X
Dahl-Popolizio S et al [56]	2014	X	X				X					X				X		X	X	X	X						X	X			X		X
Du J et al [57]	2017	X	X				X	X	X		X	X	X	X		X		X	X		X				X		X	X			X			X	I	X								X	X	X	X	X
Du Y-C et al [66]	2018	I	X				X	X	X						X	X		X	X
Eriksson L et al [29]	2011	I		X	X											X		I	I	I	I		I				I		X		X				I		X								X			X
Fernandez-Cervantes V et al [67]	2015	I	X				X	X	X				X		X	X			X								X	X			X			X	I	X						X						X
Fikar P et al [68]	2013	I	X				X	X	X							X		X	X	X	X		X				X	X			X			X	X	X					X	X		X				X
Gorsic M et al [80]	2017	I	X						X						X	X			X
Gutiérrez CP et al [81]	2018	I	X								X				X	X		X	X
Huang M et al [47]	2014	I	X				X		X						X	X		X	X								X	X	X		X	X	X	Nd	I	X					X							X
Kanbe A et al [82]	2018	I	X						X		X			X	X	X			X		X		X
Macias-Hernandez SI et al [20]	2016	X	X		X			X			X	X				X	X	I	I	I	I		I				I		X	X		X	X	X	I		X	X			X								X
Mangal NK et al [48]	2017	I	X						X		X		X		X	X			X								X	X	X	X	X			X	I	X										X		X
McGirr K et al [50]	2015																										P
Muñoz GF et al [69]	2019	X	X					X			X				X	X		X	X		X		X		X		X	X			X	X	X	X	X	X					X	X		X				X
Nava W et al [70]	2015	I	X				X	X	X						X	X			X								X	X	X		X			X	X	X					X	X						X
Neto JSDC et al [51]	2018	I		X																							X	X			X		X	X	I	X	X
Ongvisatepaiboon K et al [23]	2016	I	X	X				X					X			X		X	X				X		X	X	X	X	X		X	X	X	X	I	X	X									X		X	X
Pastora-Bernal JM et al [24]	2018	X	X	X	X			X		X						X	X	U	U	U	U		U	U	U	U	X		X			X	X
Pekyavas NO & Ergun N [71]	2017	I	X				X	X	X			X	X	X	X	X		X	X		X		X												I	X				X	X	X		X	X	X	X	X
Pinto JF et al [38]	2018	X	X				X	X				X	X		X	X		X	X		X		X				X	X			X	X	X	X	I	X								X				X	X
Postolache O et al [40]	2019	I	X				X		X						X	X		X	X		X		X				X	X			X	X	X	X	I	X												X
Powell V & Powell W [72]	2015	I	X						X				X		X	X		X	X								X	X			X			X	I	X										X		X
Quevedo WX et al [60]	2017	X	X			X					X					X		X	X								X	X			X			X	I	X			X					X				X
Rahman M et al [42]	2016	I	X				X		X						X	X		X	X								X	X	X	X	X			X	I	X												X
Rizzo J-R et al [73]	2017	I	X				X	X	X			X	X	X	X	X		X	X		X		X												I	X	X			X	X	X		X	X	X	X	X
Shi Y & Peng Q [74]	2018	I	X		X		X		X				X		X	X		X	X				X												I	X						X				X		X
Shieh C-S et al [53]	2018	I	X	X											X	X						X	X		X		P								X	X												X
Stütz T et al [58]	2017	X	X		X		X	X	X							X		X	X	X	X		X	X	X	X	X	X		X	X	X	X
Sveistrup H et al [83]	2003	I	X						X						X	X		X	X		X		X
Symeonidis I and Kavallieratou E [43]	2016	I	X	X			X	X	X						X	X		I	X								X	X	X		X	X	X	X	I		X	X		X	X	X							X
Tekriwal R & Pandian BJ [87]	2017																										X	X			X			X	P
Uttarwar P & Mishra D [52]	2015																										P								P
Viegas V et al [44]	2016	I	X						X						X	X		X	X		X		X				X	X	X		X	X		X	I	X												X
Wang Q et al [59]	2017	X	X	X				X	X		X		X			X		X	X			X					X	X			X			X	X	X					X	X		X		X		X
Wiederhold BK & Wiederhold MD [75]	2006	I	X						X						X	X			X		X		X												I	X					X	X						X
Yeh S-C et al [49]	2014	X	X		X		X	X				X	X		X	X		X	X		X		X				X	X			X	X		X	I	X					X					X		X
Yeh S-C et al [45]	2013	X	X		X			X			X	X			X	X		X	X								X	X	X		X	X	X	X	X	X	X	X			X			X		X		X
Yin Z & Xu H [76]	2018	X	X		X		X		X						X	X			X				X				X	X			X			X
Ying W & Aimin W [46]	2017	I	X						X						X	X			X								I	X	X		X	X	X	X	I	X	X	X			X							X
	Legend	U	Unspecified
		I	Indirect
		P	Planned
		R	Record only
		Nd	Not defined
[truncated: 12 more columns]

## Sheet: Forms of HET Assistance 2
Author, reference	Year	Visualization				Telerehabilitation
		Augmented reality	Virtual reality	Augmented virtuality	Aggregated information	Telerehabilitation	Aim of the (information) exchange / communication						Who initiates contact with whom				Communication channel				Timing		Content of messages between System <-> Therapist
							Exercise instructions	Correction of exercises	Provision of additional information	Exercise reminder	Assessment	Check of exercise program	Patient -> therapist	Therapist -> patient	System -> therapist	Therapist -> system	Web interface	Video chat	Email	Video message	Periodic	On demand	Movement execution				Exercise framework				Display of training					Assessment	Aggregated information
																							Starting / final position	Range of motion	Smoothness of movement	Speed	Intensity	Density	Scope	Frequency	Patient images	Photo	Video	Avatar	Other		Exercise(s) performed yes / no	Frequency of execution	Number of repetitions	Quality exercise performance
Anton D et al [19]	2018	X			X	X	X	X			X	X	U	U	U	U	X						X	X	X	X			X				X	X	X	X	X	X	X	X
Ar I & Akgul YS [84]	2014
Arif A et al [62]	2018	X			X
Arman N et al [77]	2019	X			X
Budziszewski P [30]	2013		X		X	X	I									X	X	X
Cabana F et al [26]	2016				U	X	X	X	X			X	Nd	Nd			X	X			X		Nd	Nd	Nd	Nd	Nd	Nd	X	Nd	X		Nd				I	I	I	I
Carbonaro N et al [31]	2018	X			X	X					X	X			X	X	X				X		X	X		X	X		X				X	X	X	X	X	X	X	X
Chang C-M et al [34]	2012		X		U	X										X	X												X	X
Chen C-C et al [61]	2016				U
Chen P et al [78]	2016		X		U
Chen Y-L et al [85]	2018
Chiang S-Y et al [86]	2016				X	X						I				X	X						X	X											X		I			I
Chiensriwimol N et al [36]	2018	X			X	X	X	X			X	X		X	X	X	X						X	X	X	X	X		X	X				X	X	X	X	X	X	X
Choi Y et al [54]	2019
Chung C-E & Chen C-H [37]	2017		X		X	X	U	U	U	U	U	U	X	U	U		X					X	U	U	U	U	U	U	U	U	U	U	U	U	U	U	U	U	U	U
Cubukcu B & Yuzgec U [55]	2017
Da Gama AEF et al [65]	2016	X		X	X
Dahl-Popolizio S et al [56]	2014
Du J et al [57]	2017				X
Du Y-C et al [66]	2018	X
Eriksson L et al [29]	2011					X	X	U	X	U	U	X	Nd	Nd				X		X	X		Nd	Nd	Nd	Nd	Nd	Nd	X	Nd			X
Fernandez-Cervantes V et al [67]	2015		X		X
Fikar P et al [68]	2013		X		X	X						X				X											X
Gorsic M et al [80]	2017
Gutiérrez CP et al [81]	2018
Huang M et al [47]	2014		X		X	P
Kanbe A et al [82]	2018				X
Macias-Hernandez SI et al [20]	2016					X	X	X	X			X				X	X			X	X										X						I	I	I	I
Mangal NK et al [48]	2017		X		X	P
McGirr K et al [50]	2015				Nd	P						X			X				Nd																		X	I	I
Muñoz GF et al [69]	2019	X			X
Nava W et al [70]	2015	X			X	U
Neto JSDC et al [51]	2018		X		X	P
Ongvisatepaiboon K et al [23]	2016				X	X	X	X		X		X			X	X	X						X	X			X		X	X					X	X	X	X	X
Pastora-Bernal JM et al [24]	2018					X	X					X		X			X		X		X											X	X		X
Pekyavas NO & Ergun N [71]	2017		X		X
Pinto JF et al [38]	2018	X			X	X					X	X			X		X						Nd	Nd	Nd	Nd	Nd	Nd	Nd	Nd					X	Nd	Nd	Nd	Nd	Nd
Postolache O et al [40]	2019	X			X	X	X					X				X	X						X	X	Nd	X	X	Nd	Nd	Nd					X	X	X	X
Powell V & Powell W [72]	2015	X
Quevedo WX et al [60]	2017			X	X	U
Rahman M et al [42]	2016		X			X					X	X			X		X						X	X												X
Rizzo J-R et al [73]	2017		X		X
Shi Y & Peng Q [74]	2018			X	X
Shieh C-S et al [53]	2018				X	P
Stütz T et al [58]	2017
Sveistrup H et al [83]	2003			X
Symeonidis I and Kavallieratou E [43]	2016		X		X	X	X				X	X			X	X	X						X	X	X	X	X		X		X		X			X			X
Tekriwal R & Pandian BJ [87]	2017				X
Uttarwar P & Mishra D [52]	2015					P
Viegas V et al [44]	2016	X			X	X						X			X	X	X							X		X	X									X
Wang Q et al [59]	2017				X
Wiederhold BK & Wiederhold MD [75]	2006			X	X
Yeh S-C et al [49]	2014		X		X	P
Yeh S-C et al [45]	2013		X		X	X	X	X			X	X			X	X	X						X	X	X	X	X		X				X	X		X	X	X	X	X
Yin Z & Xu H [76]	2018	X			X
Ying W & Aimin W [46]	2017	X			X	X		X			X	X			X	X	X			X			X	X	X	X	X			X	X		X			X	X	X	X	X
	Legend	U	Unspecified
		I	Indirect
		P	Planned
		R	Record only
		Nd	Not defined

## Sheet: Strategies of Exercise Programs
Author, reference	Year	General description / Structure of exercises													Adaptation of exercises or exercise programs
		Goal of exercising								Design of exercise program					Adaptation of exercises / programs	Adaptation criterion				Timing of adaptation				Who adapts exercises			What
		Strengthening	Maintain / improve mobility	Humeral head centering	Scapulothoracic rhythm	Postural control	Pain relief	Not specified	Other	Number of exercises	Duration per exercise (program) performance in min.	Exercise frequency per day	Exercise frequency per week	Exercise duration in weeks		Individual patient	Range of motion	Exercise duration	Other	At the beginning	Fixed time in the course of the therapy	For a given result in the course of the therapy	For certain events in the course of the therapy	System	Therapist	Patient	Intensity	Density	Scope	Frequency	Complexity	Difficulty (non-specific)
Anton D et al [19]	2018							X							X	X	X		X	X	X				X		X		X		X
Ar I & Akgul YS [84]	2014							X		8
Arif A et al [62]	2018		X				X								X		X				X			X			X
Arman N et al [77]	2019	X	X				X		X	5	60	1	3	8	X	X	X			X		X		X	X		X		X		X
Budziszewski P [30]	2013							X							X		X			X					X		X		X		X
Cabana F et al [26]	2016	X	X			X	X				30 to 45	2	14	8	X	I	X	X		X	X		X		X	X	Nd	Nd	X	Nd	Nd
Carbonaro N et al [31]	2018	X	X	X	X					2					X	X	X	X		X	X				X		X		X		X
Chang C-M et al [34]	2012		X												X		X		X	X				X	X		I		I
Chen C-C et al [61]	2016		X							3		1	2	6
Chen P et al [78]	2016							X							X	I	I								X		X				X
Chen Y-L et al [85]	2018							X		7				0
Chiang S-Y et al [86]	2016							X
Chiensriwimol N et al [36]	2018		X							3		1	7	52 to 78	X	I	X			X				X	X		X		X	X
Choi Y et al [54]	2019		X				X			3	5 to 10	3	7	12
Chung C-E & Chen C-H [37]	2017		X			X	X								X		X			X		X		X			X
Cubukcu B & Yuzgec U [55]	2017							X		3					X				X	X	X			X
Da Gama AEF et al [65]	2016							X							X		X			U	U	U	U		X		X				X
Dahl-Popolizio S et al [56]	2014		X												X	I				X					X		I	I	I	I	I
Du J et al [57]	2017				X	X	X			6				0
Du Y-C et al [66]	2018							X							X	I				U	U	U	U		X		I	I	I	I	I
Eriksson L et al [29]	2011							X						8	X	I	I		X	X					X		I	I	I	I	I
Fernandez-Cervantes V et al [67]	2015							X
Fikar P et al [68]	2013	X													X	I				X					X		X
Gorsic M et al [80]	2017							X
Gutiérrez CP et al [81]	2018		X							6
Huang M et al [47]	2014	X	X								20	1	2	4	X	X	X			X					X		X	Nd			Nd
Kanbe A et al [82]	2018	X	X						X						X		X			U	U	U	U	U	U		X
Macias-Hernandez SI et al [20]	2016	X	X				X				30	1	5	26	X	X	X			X					X		Nd	Nd	Nd	Nd	Nd
Mangal NK et al [48]	2017		X
McGirr K et al [50]	2015							X		3
Muñoz GF et al [69]	2019							X				1	2	3			I			X	U	U	U		X		X
Nava W et al [70]	2015		X
Neto JSDC et al [51]	2018							X		1
Ongvisatepaiboon K et al [23]	2016		X												X	I	X			X	U	U	U	X	X		X		X	X
Pastora-Bernal JM et al [24]	2018	X	X	X	X							1	5	12	X	I				X					X		I	I	I	I	I
Pekyavas NO & Ergun N [71]	2017	X	X								45	1	2	6			X	X			X				X		X
Pinto JF et al [38]	2018		X							4					X		X			X			X	X	X		X
Postolache O et al [40]	2019							X							X		I			X					X		X
Powell V & Powell W [72]	2015		X				X								X	I	X			U	U	U	U		X		X					X
Quevedo WX et al [60]	2017							X
Rahman M et al [42]	2016		X				X			9					X		X					X		X			X
Rizzo J-R et al [73]	2017	X	X	X	X		X				30 to 40	1	2	6	X						X				X		X				X
Shi Y & Peng Q [74]	2018							X							X		X			X	X			X			X
Shieh C-S et al [53]	2018	X					X		X						X	I				X					X		X		X
Stütz T et al [58]	2017	X	X							4	min. 12	1	7	3
Sveistrup H et al [83]	2003		X							3	30	1	3	6	X	I	X			U	U	U	U		X		X
Symeonidis I and Kavallieratou E [43]	2016							X							X	I	X			X	U	U	U		X		X		X		X
Tekriwal R & Pandian BJ [87]	2017							X		3
Uttarwar P & Mishra D [52]	2015							X		4
Viegas V et al [44]	2016							X							X	I	X			U	U	U	U		X		X
Wang Q et al [59]	2017							X
Wiederhold BK & Wiederhold MD [75]	2006	X	X												X			X						X	U	U						X
Yeh S-C et al [49]	2014		X				X				20	1	2	4	X		X					X		U	U		X
Yeh S-C et al [45]	2013		X				X								X	I				U	U	U	U		X		X		X
Yin Z & Xu H [76]	2018	X	X												X		X				X			X			X
Ying W & Aimin W [46]	2017		X												X					U	U	U	U	X		X						X
	Legend	U	Unspecified
		I	Indirect
		Nd	Not defined

## Sheet: HET and HET Components
Author, reference	Year	Description of health-enabling technology					Period of use	Used technology (HET components and characteristics)
		Objectives						Sensor hardware													Hardware for output						Software		Portability			Output channel
		Objective explicitly specified?	If yes, which?				Time-limited	IMU			Smartphone				Camera system			Controller			PC display	Smartphone	Television	Head-mounted display	Haptic device	Bigger screen or projector	Self-developed	Off-the-shelf	Transportable	Body-wearable	Transportable, with wearable components	Visual	Haptic	Auditory
			Reintegration into employment	Assistance with exercises	Monitoring exercises	Simple instructions for exercises	Duration in weeks	Accelerometer	Gyroscope	Magnetometer	Accelerometer	Gyroscope	Magnetometer	Camera	Conventional color camera	Depth image camera	Depth image camera type	Wii nunchuck	Wii remote	Other
Anton D et al [19]	2018	X		X	X											X	Kinect v1				X	U	U				X		X			X		X
Ar I & Akgul YS [84]	2014				X											X	Kinect										X		X
Arif A et al [62]	2018															X	Kinect			X	X						X		X			X
Arman N et al [77]	2019	X			X	X	8									X	Kinect			X			X					X	X			X		X
Budziszewski P [30]	2013	X		X																X	X		X	X			X		X			X
Cabana F et al [26]	2016	X		X	X		8								X					X	X					X	X	X	X			X		X
Carbonaro N et al [31]	2018	X	X	X	X	X		X	X	X											X						X		X		X	X
Chang C-M et al [34]	2012																			X	X					X	X		X			X
Chen C-C et al [61]	2016			X			6									X	Kinect				X						X		X			X
Chen P et al [78]	2016				X	X		X	X	X						X	Kinect				X						X		X			X
Chen Y-L et al [85]	2018	X			X										X	X	Kinect				X						X		X
Chiang S-Y et al [86]	2016				X			X	X												X						X		X			X
Chiensriwimol N et al [36]	2018	X		X	X						X	X	X									X					X			X		X		X
Choi Y et al [54]	2019	X		X			12				U	U	U	U								X					X			X		X		X
Chung C-E & Chen C-H [37]	2017	X		X	X	X		Nd	Nd	Nd											X	X	X			X	X			X		X
Cubukcu B & Yuzgec U [55]	2017					X										X	Kinect				X						X		X			X
Da Gama AEF et al [65]	2016	X		X	X	X										X	Kinect				X						X		X			X
Dahl-Popolizio S et al [56]	2014	X			X	X										X	Kinect				X						X		X			X
Du J et al [57]	2017	X		X	X	X		X	X	X												X			X		X			X		X	X	X
Du Y-C et al [66]	2018	X			X			X	X	X						X	Kinect				U	U	U				X		X		X	X		X
Eriksson L et al [29]	2011	X		X		X	8								X								X					X	X			X
Fernandez-Cervantes V et al [67]	2015			X												X	Kinect						X			X	X		X			X		X
Fikar P et al [68]	2013			X	X											X	Kinect						X				X		X			X
Gorsic M et al [80]	2017	X		X				X	X	X											X							X	X		X	X
Gutiérrez CP et al [81]	2018							X																			X		X		X	X
Huang M et al [47]	2014	X			X		4	X	Nd	Nd						X	Kinect									X	X		X			X
Kanbe A et al [82]	2018																			X	X				X		X		X			X	X
Macias-Hernandez SI et al [20]	2016	X		X		X	26								X						X						U	U	X			X		X
Mangal NK et al [48]	2017	X			X											X	Kinect				X						X		X			X		X
McGirr K et al [50]	2015	X			X				X												X						X		X			X
Muñoz GF et al [69]	2019	X		X	X	X	3									X	Kinect v2				U		U				X		X			X
Nava W et al [70]	2015	X			X											X	Kinect				X						X		X			X
Neto JSDC et al [51]	2018	X			X											X	Kinect v2				X						X		X			X
Ongvisatepaiboon K et al [23]	2016	X		X	X						X	X	X								U	X					X			X		X		X
Pastora-Bernal JM et al [24]	2018	X		X			12								X						X	X					X		X			X		X
Pekyavas NO & Ergun N [71]	2017						6											X	X		X							X	X			X	X	X
Pinto JF et al [38]	2018	X		X												X	Kinect v2				U		U				X		X			X
Postolache O et al [40]	2019	X		X	X											X	Kinect				U	U	X			X	X		X			X		X
Powell V & Powell W [72]	2015	X		X										X							U		U	U			X		X			X		X
Quevedo WX et al [60]	2017	X		X	X											X	Kinect				X	X		X	X		X		X		X	X	X	X
Rahman M et al [42]	2016	X		X	X			X	X	X											X	X					X			X		X
Rizzo J-R et al [73]	2017	X		X			6											X	X		X							X	X			X	X	X
Shi Y & Peng Q [74]	2018															X	Kinect				X						X		X			X		X
Shieh C-S et al [53]	2018	X		X																							X		X			X
Stütz T et al [58]	2017	X		X	X	X	3				X	X	X									X					X			X		X
Sveistrup H et al [83]	2003	X		X			6							X						X	X		X					X	X			X
Symeonidis I and Kavallieratou E [43]	2016	X		X	X											X	Kinect				X						X		X			X
Tekriwal R & Pandian BJ [87]	2017	X			X			X													X						X			X		X
Uttarwar P & Mishra D [52]	2015	X			X											X	Kinect										X		X
Viegas V et al [44]	2016							X	X	X						X	Kinect				X	X					X	X	X			X
Wang Q et al [59]	2017	X		X	X			X	X	X												X					X			X		X		X
Wiederhold BK & Wiederhold MD [75]	2006	X		X										X							U		U					X	X			X		X
Yeh S-C et al [49]	2014	X		X	X		4									X	Kinect				U		U				X		X			X		X
Yeh S-C et al [45]	2013	X		X	X			X	X	X						X	Kinect				X						X		X			X		X
Yin Z & Xu H [76]	2018	X		X	X			X	X	X											X						X		X		X	X
Ying W & Aimin W [46]	2017	X		X	X									X							X			X			X		X			X
	Legend	U	Unspecified
		Nd	Not detailed

## Sheet: Development and Evaluation
Author, reference	Year	Interdisciplinary development						System / project phase (current and completed)															Evaluation
		Interdisciplinary development	Involvement					Phase 0						Phase 1				Phase 2				Phase 3	Evaluation	Feasibility					Usability	Acceptance			Effectiveness / efficacy							Adverse events
			Joint development	Consultation	Evaluation	Involvement of patients in development	Patient evaluation	Phase 0	Phase 0 end	Concept (nothing implemented yet, only on paper, including business models)	Initial prototype (something tangible, possibly only partial components of the later function implemented)	System prototype (later function completely implemented)	Tests under laboratory conditions (on feasibility, acceptance, usability, safety, etc.)	Phase 1	Phase 1 end	Tests in setting for feasibility, acceptance, usability, safety with (personal) support	Tests in setting for feasibility, acceptance, usability, safety without (personal) support	Phase 2	Phase 2 end	Proof of Concept	Exclusion of risks and side effects (possibly first efficacy / effectiveness study)	Phase 3 (significant efficacy / effectiveness)		Technical components / algorithm quality criteria	Entire technology		Feasibility	Embedding in the care process	Usability	Patients	Health professionals		Mobility / flexibility	Pain	Strength	Work-related aspects	Quality of life	Others	Report on effectiveness / efficacy	Adverse events	Serious adverse events
																									Under laboratory conditions	In real use					Therapists	Physicians
Anton D et al [19]	2018	X		X	X		X	X				X		X	X		X						X	X	X		X		X	X
Ar I & Akgul YS [84]	2014			X				X	X		X		X										X	X			X
Arif A et al [62]	2018	X		X				X	X		X												X	X			X
Arman N et al [77]	2019			X																		X	X										X	X	X			X	X	no	no
Budziszewski P [30]	2013						X	X	X			X	X										X		X		X		=
Cabana F et al [26]	2016	X	X				X							X			X	X	X	X			X			X	X			X			=	=	=		=		=	no
Carbonaro N et al [31]	2018	X	X		X			X	X			X	X										X	X	X		X
Chang C-M et al [34]	2012	X		X			X	X	X			X	X										X		X		X			X			=						=
Chen C-C et al [61]	2016							X	X				X										X	X	X		X
Chen P et al [78]	2016							X	X		X												X	X			X
Chen Y-L et al [85]	2018	X	X					X	X		X												X	X			X
Chiang S-Y et al [86]	2016							X	X		X												X	X			X
Chiensriwimol N et al [36]	2018	X		X	X			X				X	X	X	X	X							X	X	X	X	X		X
Choi Y et al [54]	2019	U												X			X					X	X						X	X			=	=					=	no	no
Chung C-E & Chen C-H [37]	2017	X		X	X	X		X	X		X		X										X	X			X		=
Cubukcu B & Yuzgec U [55]	2017							X	X			X											X		X		X
Da Gama AEF et al [65]	2016				X		X	X				X	X					X	X	X			X	X	X		X		X
Dahl-Popolizio S et al [56]	2014	U					X	X			X			X			X	X	X		X		X			X	X			X			=	=					=
Du J et al [57]	2017						X	X					X	X			X					X	X						X	=								X	X
Du Y-C et al [66]	2018							X	X		X												X	X			X
Eriksson L et al [29]	2011						X							X			X	X	X		X		X	X		X	X	X	X	X			X	=			X		X
Fernandez-Cervantes V et al [67]	2015							X	X			X
Fikar P et al [68]	2013							X	X			X
Gorsic M et al [80]	2017	X	X				X	X	X			X	X										X							X
Gutiérrez CP et al [81]	2018	X		X			X	X				X		X		X							X		X		X			X
Huang M et al [47]	2014	U						X				X										X	X		X		X						X						X
Kanbe A et al [82]	2018							X	X			X	X										X		X		X
Macias-Hernandez SI et al [20]	2016	X	X				X	X				X	X	X			X	X	X	X	X		X		X	X	X		X	X			X	X	X				X
Mangal NK et al [48]	2017						X	X	X			X	X										X	X	X		X		X
McGirr K et al [50]	2015							X	X			X	X										X	X	X		X
Muñoz GF et al [69]	2019						X	X				X		X	X		X						X						X
Nava W et al [70]	2015							X	X			X	X										X		X		X		X
Neto JSDC et al [51]	2018	X	X		X			X	X		X		X										X	X	X		X				X
Ongvisatepaiboon K et al [23]	2016	X	X					X	X			X	X										X	X	X		X
Pastora-Bernal JM et al [24]	2018	U																X	X		X		X			X	X	X					=	=	=			=	=
Pekyavas NO & Ergun N [71]	2017																					X	X											X				X	X
Pinto JF et al [38]	2018	P						X	X			X	X										X		X		X
Postolache O et al [40]	2019							X	X			X	X										X		X		X
Powell V & Powell W [72]	2015	U					X	X	X		X		X										X	X			X			X
Quevedo WX et al [60]	2017							X	X			X	X										X	X			X
Rahman M et al [42]	2016	X		X	X			X	X			X	X										X		X		X		X			X
Rizzo J-R et al [73]	2017																	X	X	X	X		X			X	X						X	X			X		X	no	no
Shi Y & Peng Q [74]	2018					X	X	X	X		X		X										X						X	X
Shieh C-S et al [53]	2018							X	X			X
Stütz T et al [58]	2017	X	X				X	X				X		X	X	X							X			X	X		X	X
Sveistrup H et al [83]	2003	X	X					X				X		X	X	X							X			X	X
Symeonidis I and Kavallieratou E [43]	2016							X	X			X	X										X	X	X		X
Tekriwal R & Pandian BJ [87]	2017							X	X			X
Uttarwar P & Mishra D [52]	2015							X	X		X												X	X			X
Viegas V et al [44]	2016	X	X					X	X		X												X	X			X
Wang Q et al [59]	2017				X		X	X				X		X	X	X							X		X		X		X	X	X
Wiederhold BK & Wiederhold MD [75]	2006													X	X	X							X		X		X
Yeh S-C et al [49]	2014	U					X	X				X		X		X		X	X		X		X						X	X			X	X				X	X
Yeh S-C et al [45]	2013	U						X	X			X
Yin Z & Xu H [76]	2018			X				X				X
Ying W & Aimin W [46]	2017							X	X			X
	Legend	U	Unspecified
		I	Indirect
		P	Planned
		R	Record only
		Nd	Not defined
		=	no change / no significance or no clear statement
		no	not observed
